# Supplementary material for: Assembly of the Complete Mitochondrial Genome of Chinese Plum (Prunus salicina): Characterization of Genome Recombination and RNA Editing Sites
Source: Genes (Basel). 2021 Dec 10;12(12):1970. doi: 10.3390/genes12121970 (PMC8701122; doi:10.3390/genes12121970)
Supplement: Supplementary file 1 [file genes-12-01970-s001.zip]

Archive with 1 entries (1 files):
- genes-1491074 -supplementary.pdf
